# Supplementary material for: Efficacy of Technology-Based Cognitive Rehabilitation Tools for Cancer-Related Cognitive Impairment in Non-CNS Cancer Patients: A Systematic Review
Source: Healthcare (Basel). 2026 Jan 18;14(2):239. doi: 10.3390/healthcare14020239 (PMC12840888; doi:10.3390/healthcare14020239)
Supplement: Supplementary file 1 [file healthcare-14-00239-s001.zip]

Archive with 1 entries (1 files):
- healthcare-4043176-supplementary.pdf
